# Supplementary material for: Comparison of stereopsis and foveal microstructure after internal limiting membrane peeling and inverted internal limiting membrane flap techniques in patients with macular hole
Source: PLoS One. 2024 Feb 9;19(2):e0297134. doi: 10.1371/journal.pone.0297134 (PMC10857606; doi:10.1371/journal.pone.0297134)
Supplement: S1 Dataset — (XLSX) [file pone.0297134.s001.xlsx]

## Sheet: Sheet1
sex	age	InvertedFlapしたのは1してないのは0	right/left	MHStage	preMHbasal	preMHminimum	preTST	preTNO	@3mTST	@3mTNO	@6mTST	@6mTNO	@12mTST	@12mTNO	反対logVA_A	prelogVA_A	post3MologVA_A	post6MologVA_A	post12MologVA
0	61	0	1	3	798	332	2.30103	2.38021	2.60206	2.38021	2.60206	3.29667	3.47712	3.29667	-0.0791812	1.22185	0.69897	0.522879	0.522879
1	71	0	0	3	850	174	2.30103	3.29667	2	2.07918	1.90309	#NULL!	2.14613	2.38021	0.154902	0.30103	0	0	0.0457575
1	61	0	0	4	882	272	#NULL!	#NULL!	2.30103	2.38021	1.90309	2.38021	1.90309	2.38021	-0.0791812	0.30103	0.522879	0.30103	#NULL!
1	67	0	0	3	915	466	2.60206	2.38021	2.90309	3.29667	2.14613	2.38021	2.60206	2.38021	-0.0791812	1	0.522879	0.522879	0.30103
0	67	0	0	3	897	449	1.90309	2.38021	2	3.29667	1.90309	2.38021	#NULL!	#NULL!	0	1	0.69897	0.39794	#NULL!
1	65	0	0	2	1333	941	3.47712	3.29667	2.14613	2.38021	2.60206	2.38021	2.14613	2.07918	-0.0791812	1.09691	1.04576	1	0.522879
1	58	0	1	3	1221	663	3.47712	2.68124	2.60206	2.68124	2.60206	2.38021	2.60206	2.38021	#NULL!	0.69897	0.69897	0.39794	0.522879
0	69	0	0	2	566	273	3.47712	3.29667	2.60206	3.29667	1.90309	2.68124	#NULL!	#NULL!	-0.0791812	0.39794	0	0	#NULL!
1	63	0	1	3	1255	667	3.47712	3.29667	2	2.38021	2.30103	2.07918	2.30103	2.07918	-0.176091	1.09691	0.522879	0.522879	0.39794
1	68	0	1	3	638	334	2.90309	2.38021	2.14613	2.07918	1.90309	1.77815	2	2.07918	-0.176091	0.522879	0.09691	0.0457575	0
1	61	0	0	3	548	231	2	2.38021	2	2.07918	2.30103	2.07918	1.77815	2.07918	-0.0791812	0.39794	0	0.09691	0
1	58	0	1	2	637	475	2.90309	3.29667	2.60206	2.38021	2.60206	3.29667	2.30103	2.38021	-0.0791812	0.522879	0.221849	0.30103	0.154902
0	58	0	1	4	890	570	2.30103	2.07918	2.14613	1.77815	2	1.77815	#NULL!	#NULL!	-0.0791812	1	0.39794	0.221849	#NULL!
0	68	0	1	3	920	707	3.47712	3.29667	2.60206	3.29667	1.90309	2.38021	2.14613	2.38021	-0.0791812	0.823909	0	0	0.09691
0	59	0	0	3	1445	827	2.60206	3.29667	2.14613	#NULL!	2.60206	#NULL!	#NULL!	#NULL!	-0.0791812	1.52288	1.39794	1.69897	#NULL!
1	58	0	1	3	347	123	2.14613	2.38021	2	3.29667	1.60206	2.07918	1.60206	2.38021	-0.176091	0.69897	0	-0.0791812	-0.0791812
0	69	0	1	2	1028	401	2.90309	3.29667	2.14613	2.38021	2.14613	1.77815	1.90309	2.38021	-0.0791812	0.823909	0.154902	0.09691	0.30103
0	83	0	0	2	1245	475	3.47712	3.29667	2.30103	2.38021	1.90309	2.38021	1.90309	2.07918	-0.0791812	1	0.522879	0.69897	0.221849
0	62	0	1	4	315	162	2	2.07918	1.60206	1.77815	2	2.07918	2	2.07918	0	0.39794	0	0.0457575	0.0457575
0	58	0	1	3	471	157	2.30103	2.38021	2.30103	1.77815	2.14613	2.38021	#NULL!	#NULL!	-0.0791812	0.30103	0.0457575	0	#NULL!
1	64	0	0	4	1137	627	3.47712	3.29667	2.14613	2.68124	1.77815	2.38021	2.14613	2.07918	0.0457575	1.39794	0.69897	0.522879	0.221849
0	67	0	0	2	588	196	2.30103	2.38021	2.60206	2.38021	1.77815	2.07918	1.77815	1.47712	-0.0791812	0.522879	0.522879	0.522879	0.221849
1	66	0	0	4	880	632	2	2.07918	1.77815	2.07918	1.77815	1.77815	1.69897	2.07918	0	0.69897	0.39794	0.221849	0.09691
1	66	0	0	4	783	354	2.90309	3.29667	1.69897	2.07918	1.69897	1.77815	1.60206	2.07918	#NULL!	1	-0.0791812	-0.0791812	#NULL!
1	75	0	1	4	768	384	3.47712	3.29667	2	3.29667	2.14613	3.29667	2	2.38021	#NULL!	0.69897	0.221849	0.154902	0.154902
0	66	0	0	3	457	182	2.30103	2.38021	2.30103	2.38021	2.14613	2.38021	1.90309	2.38021	-0.0791812	0.69897	0.39794	0.39794	#NULL!
1	68	0	1	3	1088	386	2.60206	2.07918	1.90309	2.38021	1.90309	2.07918	1.90309	2.07918	0	1.22185	0.69897	0.30103	0.30103
1	61	0	1	4	678	263	1.90309	2.38021	1.60206	1.77815	1.60206	2.07918	1.60206	2.38021	-0.0791812	0.69897	0.221849	0.0457575	0.09691
0	65	0	1	3	923	401	2.60206	2.68124	2.30103	2.38021	1.90309	2.38021	1.90309	2.07918	-0.176091	0.823909	0	0	0
1	63	0	1	3	659	356	2	3.29667	1.90309	2.38021	2.30103	2.07918	2	2.38021	-0.0791812	0.522879	0.30103	0.39794	0
0	59	0	1	3	875	479	3.47712	3.29667	2.60206	2.68124	3.47712	3.29667	#NULL!	#NULL!	-0.176091	1	0.221849	0.221849	#NULL!
1	63	0	0	2	848	427	2.14613	2.07918	1.69897	2.07918	2	2.07918	2.14613	2.07918	-0.0791812	0.522879	0.154902	0.154902	0.30103
0	68	0	0	3	615	222	2.60206	2.07918	2.14613	2.38021	2.60206	2.38021	2.60206	2.07918	-0.176091	0.39794	0.154902	0.09691	0.221849
1	56	0	0	2	507	348	2.60206	1.77815	2.14613	2.38021	2.60206	2.07918	2.14613	2.38021	#NULL!	1.1549	0.69897	0.39794	0.522879
1	68	0	0	3	745	176	2.90309	2.38021	2.60206	2.38021	2.60206	2.38021	2.90309	3.29667	-0.0791812	0.69897	0.39794	0.39794	0.39794
0	77	0	1	3	599	406	2.30103	2.38021	2.14613	2.07918	2.14613	2.07918	2.14613	2.38021	-0.176091	0.154902	0.09691	-0.0791812	0
0	69	0	1	3	1225	588	2.60206	2.38021	2	2.38021	2.60206	2.68124	2	3.29667	-0.0791812	0.39794	0.0457575	0.09691	0.0457575
1	65	0	1	4	1020	593	2.90309	3.29667	2.30103	2.38021	2.14613	2.07918	2.60206	2.38021	#NULL!	0.69897	0.30103	0.154902	0.221849
0	69	0	1	3	132	61	2.30103	2.07918	1.60206	1.47712	#NULL!	#NULL!	2.14613	1.77815	-0.0791812	0.30103	0.0457575	#NULL!	0.0457575
1	68	0	0	4	563	245	2.90309	3.29667	2.14613	2.38021	1.77815	2.07918	2	2.07918	-0.176091	0.69897	0.154902	0.30103	0.221849
1	62	0	0	3	766	223	2.14613	2.07918	1.77815	2.07918	2	2.07918	1.60206	2.07918	-0.176091	0.69897	0	-0.0791812	0.0457575
1	56	1	0	4	1181	815	2.60206	2.68124	3.47712	2.07918	3.47712	3.29667	2.60206	2.07918	-0.176091	1	0.69897	0.522879	0.823909
1	56	1	1	4	987	569	3.47712	2.68124	1.90309	2.07918	1.77815	2.38021	1.90309	2.07918	-0.0791812	0.69897	0.522879	0.39794	0.30103
0	67	1	0	3	1130	595	3.47712	3.29667	2.30103	2.38021	2.60206	2.38021	2.60206	2.38021	0.0457575	1.39794	0.522879	0.522879	0.30103
1	71	1	0	4	647	336	3.47712	3.29667	2.30103	2.68124	2.90309	3.29667	2.30103	2.68124	0	0.221849	-0.0791812	0.09691	0
1	63	1	0	3	1083	585	2.60206	2.38021	2.30103	2.38021	2.30103	2.38021	2.30103	3.29667	-0.176091	0.522879	0.30103	0.0457575	0.154902
1	68	1	1	4	1124	624	2.90309	2.38021	2.90309	2.38021	2.30103	2.07918	2	2.07918	#NULL!	1.04576	0.30103	0.221849	0.221849
1	66	1	1	4	880	632	3.47712	3.29667	3.47712	3.29667	2.90309	3.29667	3.47712	3.29667	-0.0791812	1	0.39794	0.30103	0.221849
1	78	1	0	4	1142	595	2.60206	2.68124	2	2.38021	1.90309	2.38021	2	2.38021	-0.0791812	1	0.39794	0.30103	0.30103
1	66	1	1	2	936	496	2.30103	1.77815	2.60206	2.38021	2.60206	2.07918	1.77815	2.07918	-0.176091	0.522879	0	0.09691	0.09691
1	64	1	1	4	767	505	3.47712	2.68124	2.30103	2.07918	2.30103	2.07918	2	2.07918	-0.0791812	0.823909	0.39794	0.39794	0.30103
0	70	1	1	3	795	326	2.90309	2.38021	1.90309	2.07918	2	2.07918	2.60206	2.07918	-0.0791812	0.522879	0.09691	0.154902	0.221849
1	64	1	1	3	561	236	3.47712	3.29667	2.60206	2.38021	2.90309	2.68124	2.90309	#NULL!	0.09691	1.22185	0.69897	1	1
0	66	1	0	2	921	553	2.30103	2.38021	2.30103	2.38021	2.60206	2.38021	2.30103	2.38021	0	1	0.69897	0.522879	0.522879
0	69	1	0	4	820	415	2.60206	2.38021	#NULL!	#NULL!	2.14613	2.07918	#NULL!	#NULL!	-0.0791812	0.823909	#NULL!	0	#NULL!
1	63	1	1	2	1198	478	2.60206	2.38021	2.14613	1.77815	2	1.77815	1.77815	1.77815	#NULL!	0.823909	0.30103	0.09691	0.154902
0	55	1	0	4	852	325	3.47712	3.29667	2	3.29667	2.14613	1.77815	2.30103	2.07918	1.04576	0.39794	0.30103	0.221849	0.09691
0	64	1	0	3	648	320	2.60206	3.29667	2.30103	2.68124	2.30103	3.29667	2.30103	2.60206	0.522879	0.823909	0.30103	0	0.09691
0	64	1	1	3	516	253	2.60206	2.07918	2.30103	2.38021	2.30103	2.38021	1.60206	1.77815	-0.0791812	0.69897	0.30103	0.09691	0
1	61	1	0	2	824	240	2.60206	2.68124	2	2.07918	1.77815	2.07918	1.90309	1.77815	-0.0791812	0.221849	0.09691	0.0457575	0.09691
1	67	1	0	4	405	130	2.30103	2.68124	2.60206	3.29667	2.60206	2.68124	2.14613	0.60206	-0.0791812	0.09691	0	0	0
0	75	1	1	2	659	262	3.47712	2.38021	1.69897	1.77815	1.60206	1.77815	1.77815	1.77815	-0.0791812	0.69897	0.09691	0.09691	0.0457575
0	70	1	0	4	653	256	2.30103	2.38021	2.30103	2.07918	2.60206	2.38021	1.77815	2.38021	#NULL!	0.823909	0.09691	0.0457575	0.0457575
0	67	1	0	3	726	246	2.30103	2.38021	2	2.38021	1.90309	2.07918	2	2.07918	#NULL!	#NULL!	0.30103	0.30103	#NULL!
0	81	1	1	4	546	328	2.90309	2.96379	2.14613	2.96379	2	2.38021	1.90309	2.38021	0.221849	0.522879	0.30103	0.221849	0.30103
1	62	1	1	2	515	245	2.60206	2.38021	1.90309	2.07918	1.77815	2.07918	1.90309	2.07918	#NULL!	0.39794	0.522879	#NULL!	#NULL!
